# Supplementary material for: High Serum S100A12 as a Diagnostic and Prognostic Biomarker for Severity, Multidrug-Resistant Bacteria Superinfection and Herpes Simplex Virus Reactivation in COVID-19
Source: Viruses. 2024 Jul 5;16(7):1084. doi: 10.3390/v16071084 (PMC11281500; doi:10.3390/v16071084)
Supplement: Supplementary file 1 [file viruses-16-01084-s001.zip]

Archive with 1 entries (1 files):
- viruses-3080494-supplementary.pdf
